# Supplementary material for: Autonomic Nervous System Dysfunction in Diabetic Patients After Myocardial Infarction: Prognostic Role of the Valsalva Maneuver
Source: Medicina (Kaunas). 2026 Jan 1;62(1):96. doi: 10.3390/medicina62010096 (PMC12843366; doi:10.3390/medicina62010096)
Supplement: Supplementary file 1 [file medicina-62-00096-s001.zip]

Archive with 1 entries (1 files):
- medicina-4058588-supplementary.pdf
